# Supplementary material for: Differential Th Cell-Related Immune Responses in Young Physically Active Men after an Endurance Effort
Source: J Clin Med. 2020 Jun 9;9(6):1795. doi: 10.3390/jcm9061795 (PMC7356896; doi:10.3390/jcm9061795)
Supplement: Supplementary file 1 [file jcm-09-01795-s001.zip]

Archive with 3 entries (2 files):
- supple/
- supple/jcm-779803supple.pdf
- supple/jcm-779803_table-S1.xlsx
