# Supplementary material for: Differential Th Cell-Related Immune Responses in Young Physically Active Men after an Endurance Effort
Source: J Clin Med. 2020 Jun 9;9(6):1795. doi: 10.3390/jcm9061795 (PMC7356896; doi:10.3390/jcm9061795)
Supplement: Supplementary file 1 [file jcm-09-01795-s001.zip › supple/jcm-779803_table-S1.xlsx]

## Sheet: raw-data
state	age group	Th1 cells (%)	Th2 cells (%)	Th17 cells (%)	Treg cells (%)	IL-2 (pg/mL)	IL-4 (pg/mL)	IL-6 (pg/mL)	IL-8 (pg/mL)	IL-10 (pg/mL)	IL-12p70 (pg/mL)	IL-17A (pg/mL)	TNF (pg/mL)	IFN (pg/mL)	#WBC (10^9/L)	#LYM (10^9/L)	Lymphocytes (%)	T lymphocytes (%)	Th lymphocytes (%)	Tc lymphocytes (%)	NK cells (%)	B lymphocytes (%)	height (cm)	weight (kg)	FAT%	FAT MASS (kg)	FFM (kg)	TBW (kg)	VO2max (mL/kg/min)	HRmax (ud./min)	VE (L/min)	RQ	AT (beats/min)	RC	MVV (L/min)	MET (mL/kg/min)	Rf
pre-test	16	12.98	10.74	12.4	4.06	8.84867	1.34612	0.658748	2.36418	1.98755	1.6479	1.20495	1.73038	2.62002	5.3	2.4	34.14	71.13	57.55	32.69	16.54	10.45	172	62.5	7.6	4.8	57.8	42.3	61.4	202	124.6	1.07	165	177	172.5	16.5	57.8
pre-test	16	13.74	7.92	13.78	3.69	3.65064	1.11586	2.36457	5.62142	0.874559	1.42589	1.30065	3.06589	4.51911	6.4	2.4	24.76	62.34	71.85	22.51	26.72	9.12	181	76.1	10.6	8.1	68	49.8	55.8	181	146	1.08	149	162	189.9	15.9	64.8
pre-test	16	15.47	9.17	15.5	8.4	5.87467	1.23646	0.853439	3.69521	2.36549	2.65879	1.56681	0.91528	2.91519	5.3	2.4	20.22	73.13	56.89	22.43	7.59	18.67	188	73.1	8.2	6	67.1	49.1	64.5	203	156.1	1.12	161	171	201.1	17.5	58.2
pre-test	16	18.62	10.25	16.39	5.46	6.37751	1.26488	2.32669	5.72891	2.93992	2.45364	1.69947	1.53303	2.80804	5.2	1.8	25.52	70.06	42.02	52.71	17.77	12.03	180	69.6	7.1	4.9	64.7	47.4	67.3	178	133.6	1.06	189	195	192.1	18.4	56.8
pre-test	16	20.55	11.29	16.67	4.57	4.55287	2.31452	1.55868	5.14796	2.11168	1.38976	1.20495	1.47347	2.31549	6	2.8	31.75	80.08	38.65	53.02	13.15	5.74	179	72.3	9.8	7.1	65.2	47.7	59.3	180	107.8	1.06	154	173	167.5	16.9	66.7
pre-test	16	19.5	9.51	18.33	5.07	3.42671	3.20582	2.32448	3.21212	2.11127	2.34546	1.64313	0	2.4457	6.9	2.5	34.94	78.65	39.14	46.5	12.09	7.92	169	58	2.2	1.3	56.7	41.5	55	201	141.9	0.98	159	165	199.2	17.2	52.9
pre-test	16	18.54	9.26	14.89	3.6	2.9329	6.13557	1.45491	5.53514	1.56662	1.87542	0.875421	1.59736	3.72373	7.9	3.2	17.25	68.38	42.02	40.89	21.45	6.45	187	69.8	10.6	7.4	62.4	45.7	59.9	200	125.4	1.04	163	178	196.3	15.4	60.5
pre-test	16	14.38	26.29	13.03	5.06	2.87242	1.22231	2.70786	2.48569	1.35211	2.00217	0.141246	0.903368	1.23251	5.7	2	28.26	50.92	52.14	38.14	34.87	11.55	183	79.3	15.3	12.1	67.2	49.2	61.2	212	156.1	1.12	161	171	201.1	17.5	58.2
pre-test	16	16	26	15.33	4.6	2.78135	1.13155	2.42101	3.99003	1.22129	1.5637	0.251236	1.52499	2.02396	5	2.1	18.86	64.99	59.28	29.89	22.28	10.82	190	75.4	14.5	10.9	64.5	47.2	60.9	201	156.7	1.09	153	165	190.1	17.4	75.1
pre-test	16	14.88	13.15	17.84	4.25	2.65124	1.25145	1.47676	3.7159	1.81933	2.21586	0.362364	0.687513	2.12581	4.5	1.6	15.82	50.84	48.82	35.2	39.31	11.26	178	67	12.2	8.2	58.8	43	64.4	194	133.6	1.06	189	195	192.1	18.4	56.8
pre-test	16	19.63	18.06	19.09	3.73	3.25351	0.691845	2.36358	2.0224	0.727771	3.70281	1.25115	1.01016	1.58814	7.9	3.2	15.06	56.52	68.79	25.78	33.31	12.12	182	73.9	15.7	11.6	62.3	45.6	68.4	201	167.7	1.09	174	164	182.3	19.5	69.6
pre-test	16	22.61	11.3	27.83	7.38	2.10123	0.871204	1.56576	3.55422	1.35153	2.45135	0.981582	0.233513	2.35161	5.1	2.2	24.39	62.88	60.51	31.85	19.91	15.25	180	66.3	8.5	5.6	60.7	44.4	59	193	107.8	1.06	154	173	167.5	16.9	66.7
pre-test	16	25.96	16.35	20.19	2.67	0.257232	5.87123	0.751167	2.28211	0.789915	1.78875	1.25824	1.18513	2.58513	6	3.1	26.17	80.32	49.04	46.36	11.22	8.04	170	63.2	5.3	3.4	59.9	43.9	58.4	207	162.1	1.06	146	164	217.5	16.7	54.2
pre-test	16	13.13	15.15	16.16	3.45	2.6587	6.58154	2.14551	3.68799	0.877272	1.77843	2.36362	1.05552	1.25513	7.8	3	21.28	74.53	52.14	36.66	10.16	13.15	180	75.6	10	7.6	68	49.8	65	195	152.4	1.05	177	194	183.7	18.6	59.5
pre-test	16	22.02	17.05	21.52	6.81	1.25478	4.25812	1.75666	5.32516	1.07299	2.45561	1.58184	0.930483	1.28251	6.4	3.2	23.38	58.32	62.8	31.54	23.41	15.35	180	78.1	12.3	9.6	68.5	50.1	65.5	183	157.6	1.07	160	176	190.8	18.7	57.3
pre-test	16	24.5	18.5	20.1	4.56	2.16461	1.64964	1.98124	2.41522	0.872645	1.31351	1.2688	1.47514	2.06599	5.2	2.2	28.29	64.23	62.34	25.71	15.96	15.98	180	61.2	2.3	2.1	61.2	45.5	54.1	197	147.5	1.05	160	171	182.6	15.2	56.2
post-test	16	21.42	17.26	23.7	6.28	8.79046	0.548722	2.14871	1.95174	1.87459	2.36549	8.11531	1.95875	9.2897	8.3	4.4	33.68	59.13	49.21	34.78	32.44	7.71
post-test	16	20.96	9.81	30	5.21	4.56569	0.789541	1.25916	5.65266	2.36587	2.62459	5.64483	2.65487	8.13155	6.2	2.4	25.89	53.77	68.36	22.28	35.5	8.32
post-test	16	18.63	12.34	24.52	5.24	8.6942	1.45986	1.26598	1.89845	1.2059	1.24587	10.8914	2.05479	7.47606	8.4	4.4	23.93	63.63	45.34	21.58	16.95	18.39
post-test	16	21.53	15.26	26.86	6.7	5.98862	0.321459	0.489517	0.362959	0.654789	1.54879	9.3423	1.98755	7.86931	8.3	3.5	25.7	66.33	41.6	52.36	21.97	11.37
post-test	16	23.81	14.32	25.9	5.25	8.25738	1.25487	7.25454	14.1256	1.24543	1.11514	10.4321	1.99924	7.0736	9	4.8	29.1	78.9	37.01	52.39	14.04	6.43
post-test	16	18.05	15.75	28.26	3.05	17.9927	1.36549	4.2658	12.3556	1.15415	2.18351	5.73543	1.99544	6.33051	9.6	4.1	32.36	72.76	29.13	50.55	18.16	6.18
post-test	16	18.64	15.24	23.81	1.75	7.55497	1.48071	4.25316	8.88029	1.17736	1.33679	9.49288	2.18164	9.81359	11.4	5.6	28.36	55.67	31.1	48.17	36.15	7.14
post-test	16	16.59	25.7	17.29	6.12	3.99322	4.58356	6.75812	11.2588	0.875135	1.45212	1.85123	1.28982	3.28251	5.7	1.5	35.58	43.49	48.37	41.66	41.97	13.13
post-test	16	31.18	10.29	22.65	6.09	15.7831	5.25215	7.25452	14.155	1.24513	1.11153	4.35546	1.98543	5.20817	14.8	3.9	26.92	57.27	45.45	39.9	31.77	9.69
post-test	16	32	10.67	24	8.57	5.76292	6.28254	6.54146	12.3665	0.789124	0.871223	4.05124	1.58722	5.69513	9.2	3.8	23.02	48.49	45.82	40.89	40.62	11.07
post-test	16	26.67	19.26	27.41	4.55	6.99472	7.54232	6.58724	11.9876	0.987512	0.982581	2.95126	1.47854	3.75216	10.3	2.5	15.22	36.38	55.38	32.66	55.96	5.81
post-test	16	18.69	16.61	18.11	5.83	4.87438	6.32547	5.98515	18.1126	0.144512	1.64135	2.84242	1.77784	7.18251	6	2.6	28	59.23	52.06	35.66	23.25	14.54
post-test	16	29.05	15.54	20.95	7.05	8.28495	1.26597	7.48961	12.8027	1.25124	2.58813	3.4665	1.87421	18.3166	7.7	3.1	27.2	73.65	45.79	48.15	16.2	8.02
post-test	16	29.19	17.3	24.32	6.4	11.196	2.36557	7.45666	15.6962	1.22522	2.44654	5.15469	1.68554	19.5527	10.4	5	26.3	64.2	44.86	38.95	22.33	9.31
post-test	16	24.18	14.78	23.08	5.15	9.9956	0.369545	6.84594	10.2588	1.47184	2.44153	3.45459	1.65741	15.4599	7.1	2.8	30.46	50.09	60.34	33.13	34.9	12.68
post-test	16	24.5	13.26	25.1	6.58	6.26549	2.50511	1.69947	3.76377	2.60902	1.65485	6.25382	1.87999	19.1421	13.2	3.9	37.8	52.25	57.47	26.73	30.11	14.25
recovery	16	22.12	17.11	28.37	6.54	8.3971	1.36548	0.364952	9.81652	1.28746	2.36549	6.81544	3.69775	12.5054	5.5	2.8	28.93	73.41	58.59	30.47	13.2	11.16
recovery	16	20.91	11.28	20.86	15.45	7.55377	1.73518	0.269596	7.62696	2.98745	1.28746	10.3612	2.98756	10.0946	6.2	2.7	22.67	62.18	72.7	21.67	22.65	10.84
recovery	16	24.13	14.31	28	11.28	7.53732	0.579401	13.6668	14.344	1.79138	2.74177	8.88124	0.640871	13.8927	5	2.2	18.32	74.07	56.81	20.94	5.35	19.29
recovery	16	25.95	16.55	28.75	16.86	8.59476	0.48796	12.7079	16.5229	1.30873	2.21586	12.5123	1.95858	13.263	5.9	2.4	26.93	71	50.36	44.28	12.37	14.71
recovery	16	20.69	7.84	28.52	13.35	1.01878	0.32549	13.0378	12.5025	0.744344	3.46942	11.5851	2.44463	10.2521	6	2.6	29.45	83.98	43.07	48.03	8.38	6.92
recovery	16	23.21	17.23	10.31	7.74	18.9134	2.31549	15.4288	11.4929	1.87524	3.98756	5.04342	1.78751	9.16213	6.1	2.7	31.44	81.06	45.24	40.59	8.58	9.13
recovery	16	23.74	12.37	15.86	22.44	9.95622	2.36549	5.02619	5.84207	1.66544	1.4505	5.3375	2.65848	6.05215	6.6	2.7	20.84	76.51	42.48	42.61	17.32	7.82
recovery	16	28.57	16.88	25.97	12.24	10.9487	4.51136	11.6835	13.6997	1.59463	2.40099	10.3521	1.31113	18.9851	5.9	2.6	29	61.5	56.64	36.39	21.34	16.4
recovery	16	24.56	10.53	20.18	16.45	15.2944	7.52154	12.7079	16.5229	1.30873	2.18546	9.65124	1.95858	12.5851	7	1.5	19	68.29	58.28	31.58	17.61	11.26
recovery	16	26.69	11.74	23.84	10.56	10.6003	2.65213	11.8877	13.2131	0.935797	2.21586	8.24342	0.430569	14.5411	6	1.9	16.84	57.64	53.46	32.96	27.72	12.2
recovery	16	23.64	19.09	30	12.67	11.4618	5.61335	12.421	13.3921	0.825614	2.32183	7.12524	0.345332	12.5513	5.2	2.3	27.05	65.72	68.94	25.66	19.73	11.92
recovery	16	23.51	15.41	28.92	6.25	10.3463	4.58131	12.5358	13.9417	0.982009	3.89542	10.4125	0.296782	16.5421	4.5	1.5	25.59	60.78	56.07	34.48	23.2	13.86
recovery	16	30.3	13.03	36.36	7.54	9.9561	2.65661	22.4067	13.6028	0.966664	3.93632	6.22994	1.82356	18.9415	4.1	1.3	26.54	83.34	53.56	42.14	6.9	7.95
recovery	16	27.27	20	28.18	5.56	11.5841	2.39561	10.4677	12.0749	1.54852	3.87284	4.56598	1.89841	16.9594	5.6	2.7	24.68	77.33	54.27	34.28	8.52	11.57
recovery	16	26.67	25	28.33	9.7	12.9152	9.66561	21.8732	12.4351	1.07299	2.21586	3.25162	1.86872	17.1967	5.6	2	28.67	66.46	64.33	31.1	15.95	13.56
recovery	16	22.1	14.56	32.83	2.36	12.569	2.61461	1.0946	1.2696	2.1788	2.16479	9.29561	0.61326	2.19894	5.2	2.2	33.08	71.26	64.5	26.04	9.88	15.2
pre-test	17	16.42	10.03	13.25	3.1	3.76377	1.7705	1.15488	1.65871	0.985478	1.62588	2.00542	1.29876	3.95873	4	2	25.88	68.32	61.88	28.68	12.71	17.81	169	58	2.2	1.3	56.7	41.5	59.8	210	116.6	1.09	176	189	162.2	17.5	50.7
pre-test	17	12.09	9.82	19.54	3.18	3.71531	1.21459	0.781459	2.36595	2.03126	2.45878	1.67904	2.98746	3.69335	5.4	2.2	25.75	69.44	71.92	25.5	18.37	10.67	173	68.9	11.5	7.9	61	44.7	60.8	198	154.9	1.05	167	193	173.3	19.6	67.5
pre-test	17	16.76	11.35	17.65	6.47	6.49138	0.526488	1.71281	6.3766	1.43828	1.21708	1.78731	0.878414	2.36942	5.3	2.1	26.15	80.04	31.1	61.11	14.47	4.57	184	77.8	12.6	9.8	68	49.8	61.1	204	156.7	1.09	153	165	190.1	17.4	75.1
pre-test	17	17.45	9.94	17.35	4.9	4.93894	1.03659	1.70553	5.87442	1.98683	1.2588	0.73261	1.07886	3.37115	4.4	1.9	19.75	73.16	52.8	30.59	15.29	10.08	177	65.2	10.1	6.6	58.6	42.9	56.8	192	183.2	1.08	166	186	205.5	19.6	71.3
pre-test	17	16.79	10.57	10.14	4.51	5.63212	1.02336	0.796427	5.64814	1.29445	2.13603	0.951997	1.96097	1.5875	4.3	1.7	24.45	57.51	67.5	27.03	28.06	13.6	171	63.3	2.3	1.5	61.8	45.2	53	191	147.4	1.06	161	172	182.9	15.6	57.6
pre-test	17	12.51	9.86	13.23	5.05	3.16322	1.6548	1.92515	5.13224	1.65136	2.2424	1.83109	1.06499	1.58746	4.1	2.2	20.34	64.36	52.94	41.71	24.24	5.94	169	58	2.2	1.3	56.7	41.5	56.8	195	175.1	1.05	163	174	200.4	18.1	66.4
pre-test	17	12.88	11.45	20.3	2.17	2.63525	1.21547	1.27445	4.98741	1.29445	1.87596	0.935679	1.52759	1.0292	4.8	1.7	20.89	64.48	53.75	30.07	22.17	10.22	181	76.1	10.6	8.1	68	49.8	62.5	171	163.1	1.03	149	164	192.6	17.7	68.3
pre-test	17	19.73	10.44	11.99	4.72	4.33178	1.05666	1.64217	6.83252	1.83894	0.900794	1.45622	0	1.84559	4.6	1.3	19.24	79.16	55.68	38.48	10.08	7.86	180	69.6	7.1	4.9	64.7	47.4	60.2	186	156.5	1.07	165	173	205.1	18	67.8
pre-test	17	12.5	10.65	12.58	3.32	1.3569	3.02813	0.836742	1.62537	0.487515	2.14025	2.11351	0.582144	2.66055	5.6	2	16.28	60.81	46.46	46.06	20.58	8.03	173	68.9	11.5	7.9	61	44.7	62.5	197	131.1	0.97	174	183	173	17.2	59.6
pre-test	17	15.94	10.01	12.48	1.93	2.03659	0.518287	1.87546	2.6588	0.879123	2.11251	1.08012	0.742581	2.4027	4.7	1.7	18.2	68.3	57.6	40.39	20.16	7.28	181	76.1	10.6	8.1	68	49.8	61.3	183	117	1.06	147	166	206.6	15.7	51.5
pre-test	17	15.79	9.87	17.93	4.07	0.956161	0.987456	2.00542	5.27714	2.13489	1.23646	2.65656	1.64556	2.10107	5.1	2.2	19.67	72.65	48.15	30.93	16.93	12.37	180	69.6	7.1	4.9	64.7	47.4	60.2	203	153.3	1.04	185	195	187.2	18.4	60.8
pre-test	17	13.33	23.67	13.33	8.74	2.47124	3.25245	1.71281	6.3766	1.43828	1.21708	0.12513	0.872134	1.45651	6.1	2.5	18.35	64.9	58.1	34.42	18.08	11.56	184	71	6.2	4.4	66.6	48.8	60.7	206	191.1	1.11	163	176	188.9	19.3	66.5
pre-test	17	12.22	14.81	25.93	4.01	4.5852	1.25326	1.87951	5.48796	0.681235	2.55215	1.25103	0.777841	1.87351	7.1	1.5	19.07	53.07	65.12	27.47	24.1	22.29	188	89.1	8.4	7.5	81.6	59.7	68.7	204	183.2	1.08	166	186	205.5	19.6	71.3
pre-test	17	14.71	17.76	22.01	5.88	3.18663	0.202151	2.36551	6.45885	1.24245	1.87228	1.89302	0.444243	1.11567	6.4	2.7	17.71	69.45	36.26	62.76	16.63	12.13	178	60.5	4.8	2.9	57.6	42.2	60	198	122	1.07	186	197	186.5	17.1	51
pre-test	17	16.67	12.3	16.67	8.18	1.48131	0.980522	0.785751	4.21581	0.875131	3.25135	0.471024	0.888241	2.49569	5.6	2.2	40.89	73.11	57.57	38.8	17.77	7.54	187	71.8	6.5	4.7	67.1	49.1	54.8	194	147.4	1.06	161	172	182.9	15.6	57.6
pre-test	17	17.82	16.4	20.82	3.35	1.25541	1.53205	2.34542	2.55291	0.692513	2.24216	0.582354	0.987721	2.25213	7.2	2.5	28.05	65.03	53.21	33.61	23.28	10.27	192	85.8	11.5	9.9	75.9	55.6	63.3	201	175.1	1.05	163	174	200.4	18.1	66.4
post-test	17	21.12	15.61	25.32	5.62	7.50573	0.687912	2.14585	1.15056	2.68794	2.1479	14.0498	2.65897	9.3457	9.4	4.9	31.13	56.54	51.59	36.48	22.16	12.09
post-test	17	23.42	10.61	25	5.36	9.70009	0.632415	1.59841	3.62959	2.3659	1.8476	8.35064	3.65487	9.74622	9.6	4.7	31.49	51.79	66.71	29.61	37.54	8.69
post-test	17	22	14.53	24.72	3.47	9.8306	1.24588	0.32617	4.46162	0.365879	2.65487	10.6775	2.69875	10.0097	8.7	4.3	31.01	77.59	23.61	66.08	17.43	3.19
post-test	17	21.76	14.11	26.67	5.69	8.05564	1.24586	5.47815	10.2588	0.258158	0.872485	7.89762	1.87231	9.28473	6.5	3.2	26.33	64.38	43.01	33.86	28.89	5.72
post-test	17	21.85	16.2	23.63	3.87	7.26548	0.365874	6.54145	12.3665	0.789265	0.874764	8.06322	1.58758	13.4924	9.9	4.9	31.24	44.49	63.02	29.14	44.04	8.82
post-test	17	26.41	15.75	24.49	6.79	8.30353	0.345668	6.58712	11.9876	0.987532	0.982136	10.1459	1.47821	12.2819	8.4	5.4	21.18	65.2	53.66	41.35	24.58	9.5
post-test	17	21.41	9.84	25.65	3.81	7.48822	1.36548	6.45215	10.2588	0.177395	2.21354	7.33525	1.65821	13.6984	9.6	4.7	26.37	51.65	44.71	32.31	35.64	7.9
post-test	17	22.62	15.69	28.4	3.06	13.1376	0.362588	6.8459	10.2588	1.47512	2.44025	5.94881	1.66645	8.55009	6.8	2.6	24.44	75.16	53.35	38.92	13.92	7.87
post-test	17	22.91	10.63	19.16	5.92	10.4956	0.65487	2.6478	14.3922	1.45513	2.47135	4.36681	2.25213	4.81457	7.4	2.8	22.07	54.19	46.07	45.48	34.65	7.25
post-test	17	26.17	9.87	19.94	1.39	8.96562	0.125896	2.23424	16.2954	0.114552	2.58135	5.16545	2.68146	7.92655	6.5	2.8	22.43	58.63	55.29	41.37	30.19	6.82
post-test	17	24.27	10.34	27.22	3.11	8.19556	1.2458	1.83109	5.87467	2.13489	1.45632	18.7132	1.6846	6.85488	16.4	5.5	27.28	66.64	36.85	33.44	20.25	9.63
post-test	17	21.5	10.28	20.56	8.82	6.65939	0.724693	5.47851	10.2588	0.258213	0.871354	3.11203	1.87012	4.58513	7.6	2.9	22.29	59	58.17	33.84	22.89	12.51
post-test	17	30.05	11.82	23.65	5.29	5.52147	7.48059	7.89154	10.6638	1.25582	1.24354	2.76364	1.98812	4.76214	6.8	2.4	23.29	45.9	62.86	27.41	32.96	18.18
post-test	17	22.54	15.37	21.41	4.47	6.45155	5.06772	3.45815	11.2588	1.34015	1.53513	3.04022	1.78581	2.57656	7.2	2.5	24	66.96	29.56	67.08	19.9	9.82
post-test	17	24.54	16.56	20.25	4.1	9.63106	8.21202	6.45254	10.2588	0.177125	2.23132	5.71235	1.65821	11.4344	8.4	5	33.44	59.89	49.73	34.53	26.38	11.69
post-test	17	27.22	18.35	20.25	4.76	7.65155	9.21216	8.6249	12.7364	1.47284	1.41351	4.48125	1.77218	13.9554	9.9	3.7	35.08	60.75	45.4	42.58	31.01	7.16
recovery	17	22.38	14.5	37.5	8.1	4.03753	0.82322	14.4666	9.7213	1.28545	1.45288	6.03032	3.66946	10.5376	8.9	1.7	25.95	64.89	55.17	33.02	15.98	13.89
recovery	17	21.54	10.31	29.03	9.66	2.99941	0.933534	11.0013	8.6266	2.36587	2.15488	4.40152	4.02158	5.69171	5.7	2.9	17.66	72.82	71.07	27.92	10.26	12.27
recovery	17	22.96	16	25.56	17.07	6.68568	1.2458	11.6835	13.6997	1.59463	2.40099	9.83253	1.31113	18.3373	5.9	2.5	26.05	81.92	36.13	56.84	11.38	4.98
recovery	17	26.37	11.03	37.24	9.9	15.9236	1.21458	12.421	13.3921	0.825614	2.32183	22.432	0.345332	9.68135	4.1	2.1	17.79	73.24	51.57	29.47	17.37	9.01
recovery	17	25.13	6.53	25.93	15.24	6.79987	0.579401	12.5358	13.9417	0.982009	3.89845	13.941	0.296782	11.2135	4.4	1.9	16.71	60.02	70.79	24.93	27.32	12.49
recovery	17	24.3	11.25	20.73	8.43	2.24667	1.2548	11.9167	13.99	2.04199	4.40426	15.4025	0.469288	11.4151	3.3	1.8	17.08	76.35	58.36	37.19	11.03	8.97
recovery	17	27.19	12.28	25.75	4.26	3.61804	1.12549	21.8732	12.4351	1.07299	2.21586	3.65115	1.86872	7.22543	6	2.4	13.05	67.51	64.36	22.47	10.83	14.91
recovery	17	22.06	12.34	35.93	5.7	10.7153	0.789546	15.3568	20.5021	1.38092	0.2737	5.88439	0.820018	4.85245	5.2	1.6	18.43	81.33	54.44	39.03	8.59	7.05
recovery	17	25.61	14.57	19.59	23.34	11.0412	0.9875	18.2525	17.6524	2.22542	4.78882	4.65998	1.87821	10.1722	6.7	2.3	17.48	66.42	47.63	43.5	16.75	7.88
recovery	17	25.25	16.53	29.01	13.38	7.99245	1.25487	12.9645	12.2479	2.1454	4.99912	6.74903	1.65415	18.5221	4.2	1.6	17.58	70.59	55.84	41.9	16.81	8.41
recovery	17	22.8	13.29	25.96	16.71	5.69563	1.36459	12.1788	13.5697	1.50688	2.34569	13.7479	5.52573	7.98153	6.9	1.5	13.54	74.89	56.71	27.22	9	13.65
recovery	17	25.17	11.19	23.08	12.9	12.0126	5.68313	13.6668	14.344	1.79138	2.74177	12.4754	0.640871	12.5844	5	1.6	18.78	71.41	61.45	32.36	15.71	10.86
recovery	17	26.67	16.67	22.22	10.6	10.9641	3.25124	13.3542	13.5542	1.43828	2.5062	11.3651	1.93617	14.5214	4.9	1.4	14.95	59.4	66.1	25.9	15.32	24.92
recovery	17	27.59	15.52	32.76	14.44	14.5815	1.92877	13.0378	12.5025	0.744344	3.46942	10.2586	2.44463	15.2245	5.7	2	16.38	72.28	39.53	56.67	11.18	10.85
recovery	17	28.07	15.79	22.28	7.14	10.9021	5.87115	11.9167	13.99	2.04199	4.40426	10.5142	0.469288	12.2314	5.7	1.9	33.08	71.26	64.5	26.04	9.88	15.2
recovery	17	22.11	17.89	31.58	11.72	15.8054	6.51512	12.6648	16.1494	1.87515	2.55867	10.3615	2.09234	14.8714	7.7	1.5	15.42	67.29	40.76	31.78	10.24	14.18
pre-test	18	19.16	10.61	18.18	3.61	5.8423	1.82482	1.19801	8.66341	2.08396	1.15879	1.28165	1.93857	4.28309	4.1	1.5	13.26	67.72	43.43	35.52	9.61	17.73	182	70	5.3	3.7	66.3	48.5	62.6	189	167.7	1.09	174	164	182.3	19.5	69.6
pre-test	18	19.7	9.93	17.33	5.42	4.69762	1.02548	1.04206	3.10363	2.20857	1.09548	1.03255	1.78963	1.2588	6.5	2.2	18.56	65.52	53.62	33.96	16.2	16.88	187	69.8	10.6	7.4	62.4	45.7	57.9	192	122	1.07	186	197	186.5	17.1	51
pre-test	18	14.8	9.31	29.73	2.35	2.28054	1.32457	0.347439	4.98741	1.48138	1.4505	2.19325	2.02796	1.56271	4.3	1.8	16.01	65.21	30.65	57.09	4.67	9.13	173	68.9	11.5	7.9	61	44.7	56.7	165	157.6	1.07	160	176	190.8	18.7	57.3
pre-test	18	17.3	11.36	22.12	4.83	3.34881	1.45888	4.72872	1.49155	1.77684	2.18401	1.12584	0	2.04563	6.2	1.9	12.25	71.1	64.87	30.54	18.29	8.55	182	70	5.3	3.7	66.3	48.5	61.1	181	139.3	1.07	159	175	174.9	18.8	63
pre-test	18	17.35	10.56	18.9	4.65	8.49633	2.0211	1.8472	1.39434	2.37025	2.61212	2.32549	0	1.25489	4.9	2.2	24.28	57.91	62.45	34.35	28.02	11.29	177	65.2	10.1	6.6	58.6	42.9	62.5	190	142.8	0.99	165	170	169.2	18.7	55.8
pre-test	18	21.25	10.03	19.13	6.55	2.24626	0.5644	1.6863	2.80162	1.83894	1.43088	1.32456	0	2.78943	7.3	2.3	17.76	73.93	61.16	34.35	16.65	9.27	187	69.8	10.6	7.4	62.4	45.7	57.8	192	163.4	1.08	147	168	194.2	17	60.3
pre-test	18	15.53	7.95	12.72	3.96	1.61089	5.27841	0.994267	8.16498	1.22149	2.48213	1.02112	3.11248	2.4027	5	2.1	19.05	77.69	51.96	43.92	15.12	6.84	182	70	5.3	3.7	66.3	48.5	67.8	182	156.7	1.09	165	175	190.1	17.4	75.1
pre-test	18	17.8	10.63	15.68	5.94	0.0669566	0.630989	1.75808	1.56681	1.62185	1.34631	1.23156	1.12544	2.61759	4.7	1.9	8.45	59.29	48.5	41.32	25.52	7.32	181	76.1	10.6	8.1	68	49.8	62.5	196	146.9	1.04	175	184	223.4	16.8	44
pre-test	18	13.69	10.24	16.26	3.34	0.65523	0.365488	1.20495	4.60112	1.67359	1.26488	1.85692	1.34666	2.63191	4.7	1.7	21.96	72.18	53.06	38.36	16.89	9.8	177	65.2	10.1	6.6	58.6	42.9	62.5	206	166.8	1.02	167	177	209.4	18	60.5
pre-test	18	15.83	11.33	17.61	2.52	0.496263	0.458796	1.67904	2.99939	1.54782	1.82482	1.95262	1.24555	4.99002	5.5	1.8	25.2	70.6	42.44	36.87	17.04	10.96	187	69.8	10.6	7.4	62.4	45.7	57.8	200	145.3	1.08	161	174	204.1	17.1	70.4
pre-test	18	15.29	8.82	26.32	6.36	0.23654	1.25812	2.36358	4.60119	0.677294	2.66339	0.895632	1.23795	2.36844	4.6	2.3	15.31	76.42	28.03	70.26	11.93	9.31	177	64.2	11.9	7.6	56.6	41.4	66.6	202	189.8	1.05	158	171	195.1	19	61
pre-test	18	20.95	10.73	18.04	3.21	1.22815	0.258355	2.59596	7.78594	2.14692	2.45201	1.56316	0.83031	4.58214	8.2	3	13.94	65.71	54.04	39.08	22.12	11.11	169	58	2.2	1.3	56.7	41.5	61.4	203	116.6	1.09	176	189	162.2	17.5	50.7
pre-test	18	23.93	8.46	31.25	2.88	1.25487	1.25812	1.68479	1.96773	1.87954	1.11586	1.14545	1.23654	4.58154	6.6	1.6	11.5	60.52	64.08	29.6	23.52	13.2	173	68.9	11.5	7.9	61	44.7	68.9	198	154.9	1.05	167	193	173.3	19.6	67.5
pre-test	18	22.86	9.81	42.86	3.13	2.36588	2.3658	1.20495	3.14687	1.58744	0.987455	1.58712	0.224338	2.36513	4.6	2	14.18	74.12	49.86	28.64	14.73	12.15	181	76.1	10.6	8.1	68	49.8	55.6	192	146	1.08	149	162	189.9	15.9	64.8
pre-test	18	21.21	10.51	24.52	3.15	1.25789	5.6845	1.30065	3.89288	1.06879	1.03659	0.281234	2.36544	1.28758	5.6	2.6	19.5	50.67	70.14	21.86	20.49	25.38	182	70	5.3	3.7	66.3	48.5	68.4	193	167.7	1.09	174	164	182.3	19.5	69.6
pre-test	18	26.74	11.54	21.66	5.53	2.5841	1.25724	1.56681	3.61829	1.5685	2.31455	0.789153	1.66233	2.35213	6.2	1.9	18.96	72.52	42.62	46.25	13.05	11.22	187	69.8	10.6	7.4	62.4	45.7	60	205	122	1.07	186	197	186.5	17.1	51
post-test	18	17.95	12.33	28.85	4.72	7.56525	0.456987	8.57124	13.1642	1.25512	2.45364	9.33894	1.61793	8.731	8.8	4.4	11.56	71.63	36.47	36.71	12.42	12.76
post-test	18	21.83	15.21	27.95	6.09	7.00882	1.32659	6.75851	11.2588	0.872453	1.45214	8.15287	1.28512	7.25115	8.7	3.6	19	57.89	45.45	39.64	28.89	10.72
post-test	18	18.24	10.65	21.15	3.69	7.53105	1.25586	5.98621	18.1126	0.144525	1.64546	5.53525	1.77544	6.37847	7.1	2.9	24.24	79.54	28.99	58.87	6.41	7.42
post-test	18	21.4	12.49	27.24	1.86	16.3367	0.265848	2.14782	11.2548	0.798711	2.31514	12.4963	1.74246	10.3215	9.7	4	16.68	57.85	55.54	35.54	32.28	5.72
post-test	18	21.66	14.07	23.82	4.27	17.4054	0.188631	4.32915	17.2908	0.987326	1.87513	7.14626	1.47543	9.55998	8.7	4.9	24.42	48.03	56.1	36.57	31.04	12.21
post-test	18	22.48	15.26	37.78	2.74	10.2917	2.35487	5.21488	13.4182	1.24535	1.79531	8.93363	1.58721	11.349	12.8	4.6	19.52	61.73	52.2	41.41	27.03	8.74
post-test	18	22.29	12.37	24.45	2.09	7.35652	2.15415	2.24059	4.74617	1.93592	1.78518	11.0011	2.65488	8.5788	11	6.4	20.95	73.84	49.52	43.63	13.91	8.12
post-test	18	19.64	8.97	25.58	2.3	7.39596	4.84543	0.73261	8.84867	1.15803	1.21423	8.44856	1.21544	2.73273	5.5	1.7	16.21	59.65	42.09	44.78	32.29	6.88
post-test	18	25.58	12.2	21.35	4.16	4.19562	0.258915	1.41778	6.37751	1.32677	1.05666	17.8549	1.45622	4.65974	8.6	3.6	21.89	64.87	45.35	42.68	20.5	8.16
post-test	18	22.66	10.54	20.12	4.28	3.5523	0.67572	2.19325	5.8423	1.97791	1.45888	14.8149	1.12584	3.58755	6.1	2.6	32.25	63.84	36.67	39.73	27.13	9.16
post-test	18	28.72	11.7	25.53	5.8	12.2497	4.26562	1.69947	3.76377	2.60902	1.6548	3.2878	1.87999	15.8545	6.9	2.6	18.81	65.82	23.99	70.03	21.79	6.23
post-test	18	33.87	12.9	26.61	9.2	12.0563	3.6596	1.28165	9.1498	2.34579	2.65879	4.59842	0.98745	13.4485	8.2	3.8	18.21	53.1	48.71	44.26	32.25	8.58
post-test	18	27.89	15.65	25.17	6.09	17.7696	2.66894	1.20495	3.65064	1.98795	1.21547	3.79656	1.23457	15.1145	6.2	2.5	17.12	53.21	58.4	32.38	37.67	10.95
post-test	18	33.72	12.01	26.56	5.07	13.6596	0.378469	0.951997	3.24483	2.58744	1.02156	3.06594	0.32155	15.6696	8	1.4	22.33	65.2	44.3	29.33	22.94	9.52
post-test	18	33.57	10	28.57	6.5	10.4497	1.25547	0.935679	4.93894	1.40839	2.0211	5.9657	2.32549	16.6656	10.2	4.3	19.92	44.28	64.97	21.54	29.91	17.37
post-test	18	32.89	11.28	24.67	3.34	11.5222	5.26955	2.32287	4.55287	1.5685	0.798555	12.1546	1.15488	19.2265	14.3	6.9	24.97	69.4	32.83	49.34	18.61	7.02
recovery	18	23.49	12.32	22.86	15.06	3.79575	2.36891	11.8877	13.2131	0.935797	2.21586	10.2521	0.430569	14.4546	3.7	1.4	20.64	69.96	40.1	39.96	10.84	16.23
recovery	18	23.11	9.91	37.07	15.36	1.73483	0.215478	13.3542	13.5542	1.43828	2.5062	8.51124	1.93617	15.1152	5.4	2	16.71	65.83	56	32.64	13.44	17.81
recovery	18	22.6	9	28.36	9.15	4.16631	1.45688	10.4677	12.0749	1.54822	3.87153	6.08473	1.89144	9.06514	4.5	2.1	20.31	83.31	35.52	55.38	4.2	11.37
recovery	18	23.34	11.61	25.49	10.62	8.66513	1.36549	18.0613	11.3161	1.63697	1.97525	7.4457	1.16356	15.7921	5	2.1	21.17	74.02	67.77	28.21	14.3	9.8
recovery	18	22.68	13.24	41.3	8.52	16.6328	0.987513	17.4589	15.9876	2.45656	4.38881	3.47847	2.78468	14.6321	4	1.9	22.15	63.07	62.49	32.86	19.04	13.46
recovery	18	22.89	12.56	28.87	9.15	18.6913	1.28976	16.5489	11.0186	1.98721	3.98151	8.99844	2.66216	11.4332	5.1	1.7	26.89	79.77	63.36	32.59	7.38	12.13
recovery	18	22.84	14.73	25.19	8.19	3.36632	1.25469	4.38017	7.86728	2.4586	2.65479	4.56638	1.93857	17.3214	8.6	1.6	27.29	80.4	53.05	42.43	7.85	9.6
recovery	18	23.35	14.6	10.34	7.74	11.9596	0.312146	2.19325	1.96773	4.63185	4.51471	12.3367	2.36546	9.48355	6.3	1.8	18.37	67.77	55.9	36.14	18.3	8.51
recovery	18	21.37	16.6	26.42	14.28	7.94961	3.25616	2.68479	4.33178	2.159	4.2588	18.3373	3.26159	8.62619	3.1	1.7	28.47	73.06	57.69	35	11.36	10.6
recovery	18	24.69	10.03	18.58	13.95	8.95622	1.26595	4.552	3.34881	8.25159	5.27841	13.263	2.98756	8.26599	4.6	1.6	27.07	70.96	46.38	36.13	14.6	10.58
recovery	18	41.24	17.22	31.96	10.54	9.66167	0.48161	3.286	3.16322	5.28496	3.20582	2.36569	2.28074	18.9163	4.8	1.8	20.12	79.67	40.3	56.14	10.26	9.05
recovery	18	31.21	10.83	29.3	12.54	8.1916	0.651916	2.75392	4.74587	7.39352	4.51471	1.2696	3.28952	19.2956	5.5	2.4	22.14	68.16	54.87	38.57	16.47	11.82
recovery	18	35.68	18.11	26.49	10.33	12.6956	5.69516	2.46667	2.63525	6.51886	5.18287	4.59561	3.50166	20.2442	4.3	1.5	17.33	64.63	70.45	22.68	14.8	15.25
recovery	18	46.43	18.77	30.52	14.07	12.9416	4.69462	3.25718	2.63525	5.58958	4.71404	0.395569	4.55968	19.6295	6.1	1.7	20.81	75.78	52.31	29.93	11.1	12.07
recovery	18	33.93	18.93	33.21	5.64	10.2962	4.19911	3.4627	8.49633	5.63926	4.9954	0.659416	6.52573	14.2956	6	2	17.67	58.8	66.03	25.41	16.44	21.74
recovery	18	30.18	11.29	31.5	14.24	14.2582	2.39166	2.27969	4.33363	4.72401	2.36549	0.841516	2.65487	9.29951	6.2	2.7	20.76	76.2	41.97	45.7	12.72	9.95
pre-test	19	19.26	9.05	9.95	2.45	1.96773	1.21423	1.105	8.83019	2.04236	1.57584	1.41778	2.29341	2.31155	4.6	2	18.92	63.37	50.54	32.61	24.68	9.73	172	62.5	7.6	4.8	57.8	42.3	60.1	181	152.4	1.05	177	194	183.7	18.6	59.5
pre-test	19	14.79	10.85	10.2	6.56	3.56972	1.45632	3.47532	0.600814	2.9267	1.28259	1.6846	0	1.2549	7.1	2.2	15.15	79.54	48.55	45.31	10.98	8.9	188	73.1	8.2	6	67.1	49.1	60.6	188	189.8	1.05	158	171	195.1	19	61
pre-test	19	18.53	8.09	19.47	5.54	4.33363	0.798555	1.6863	2.50139	2.24837	0.934682	1.15488	0	2.4027	4.7	1.9	22.21	72.9	38.42	55.34	16.44	9.38	179	72.3	9.8	7.1	65.2	47.7	56.8	192	181.4	1.07	172	184	175.7	22.5	62.1
pre-test	19	17.37	9.11	24.74	5.2	8.49058	1.2555	4.69929	0	1.83284	1.19122	1.45878	2.3885	2.90403	5.4	2.3	23.05	69.24	44.92	46.05	16.59	9.11	171	63.3	2.3	1.5	61.8	45.2	57.7	189	144.1	1.04	165	180	175.7	17.2	68.2
pre-test	19	12.76	10.42	14.53	3.25	2.09203	4.51471	2.23807	1.24551	1.78599	1.12587	0.661535	0.879332	1.82633	5.1	2.2	23.18	71.7	58.6	33.69	12.43	12.09	172	62.5	7.6	4.8	57.8	42.3	65.9	183	141	0.98	150	158	195	17.6	56
pre-test	19	12.76	11.31	13.41	4.87	1.32491	2.34569	1.25524	2.40125	0.748543	1.77415	1.36213	0.77777	5.67602	5.7	2.2	18.33	71.19	72.18	21.23	18.85	10.37	188	73.1	8.2	6	67.1	49.1	65.3	200	151.2	1.03	156	167	189.8	18.7	47.1
pre-test	19	12.18	9.86	12.27	2.87	1.4556	4.2588	4.75369	7.20928	2.25004	1.98131	0.931531	1.24072	2.48868	5.7	2	18.61	59.86	62.03	32.68	18.7	12.63	180	69.6	7.1	4.9	64.7	47.4	57.1	189	156.1	1.12	161	171	201.1	17.5	58.2
pre-test	19	15.77	8.94	13.76	4.76	1.63543	4.9954	0.880373	4.05468	1.25076	1.33679	1.24153	2.31538	1.59235	4.5	1.6	26.08	48.12	62.71	31.31	39.62	12.3	177	65.2	10.1	6.6	58.6	42.9	70.4	173	138.7	0.99	151	162	189.7	17.2	58.8
pre-test	19	19.4	11.32	16.73	5.6	4.03219	2.36549	2.99816	4.39203	2.40902	1.7705	0.625813	1.97623	2.78943	4.9	2.2	15.75	66.22	54.07	40.75	24.05	8.4	172	62.5	7.6	4.8	57.8	42.3	60.1	198	155.1	0.95	135	153	196	16.9	54.8
pre-test	19	20.06	10.32	15.54	2.17	0.269595	5.20582	2.59596	7.78594	2.14692	2.45201	1.22135	0.83031	2.24488	7.3	2.3	25.98	76.52	28.67	63.13	14.05	4.88	173	68.9	11.5	7.9	61	44.7	56.7	205	150.8	0.96	155	178	184.8	16.4	64.6
pre-test	19	22.11	10.23	18.93	5.08	0.262562	0.458799	1.68479	1.96773	1.87954	1.11586	1.53135	1.23654	2.63191	6.9	2.5	14.63	61.31	46.6	43.81	25.66	9.63	188	73.1	8.2	6	67.1	49.1	60.6	192	143.3	1.05	160	181	179.7	16.5	65.5
pre-test	19	12.73	9.82	12.79	2.94	0.0956526	0.546218	1.11162	5.24491	1.98476	0.526488	2.1986	0.891544	2.53166	5.6	2	21.01	53.4	66.49	28.07	33.35	10.15	182	70	5.3	3.7	66.3	48.5	61.1	194	135	1.03	171	184	199.4	16.1	53.1
pre-test	19	14.56	15.4	13.6	8.2	2.50014	1.25001	1.30065	3.89288	1.06879	1.03659	0.251531	2.36544	1.24021	5.7	2.2	22.19	57.37	55.15	34.56	24.84	14.18	179	72.3	9.8	7.1	65.2	47.7	56.8	206	137.4	1	171	183	175.7	17.2	56.3
pre-test	19	29.74	5.96	25.83	3.48	7.71968	2.54878	1.29689	3.61829	1.51311	1.02548	0.369215	1.21479	1.55244	4.6	1.3	21.69	50.35	52.38	17.4	38.32	5.87	177	65.2	10.1	6.6	58.6	42.9	68.7	191	183.2	1.08	166	186	205.5	19.6	71.3
pre-test	19	21.18	17.74	20.43	6.19	2.59854	2.23657	1.78731	3.30999	0.975663	1.02336	0.784135	1.58799	2.65285	5.3	2.4	26.47	64.75	67.04	25.26	17.48	11.71	179	72.3	9.8	7.1	65.2	47.7	59	200	107.8	1.06	154	173	167.5	16.9	66.7
pre-test	19	23.9	14.84	24.81	4.42	1.4694	1.25972	1.87154	2.16512	1.05214	1.26425	0.358513	1.59251	3.40282	5.4	2.2	19.7	64.52	33.04	41.38	16.59	10.39	171	63.3	2.3	1.5	61.8	45.2	54.8	203	147.4	1.06	161	172	182.9	15.6	57.6
post-test	19	19.53	17.37	20.71	3.1	5.68677	0.978222	3.45825	11.2588	1.34365	1.55432	6.28054	1.78514	11.4457	7.7	4	18.78	54.69	46.06	31.84	28.91	7.91
post-test	19	20.05	12.66	32.62	3.23	10.5375	0.458711	7.48962	12.8027	1.25311	2.58821	9.94587	1.87421	10.8749	12.1	5.2	16.09	74.39	40.94	49.62	15.9	8.26
post-test	19	21.49	14.55	27.06	3.64	14.3946	1.25488	2.85128	10.5021	1.34782	1.65351	12.7906	1.64825	8.51388	8.7	4.3	24.98	67.37	34.05	58.35	20.81	7.97
post-test	19	22.4	16.4	26.83	3.62	18.7479	0.977552	6.59878	11.6898	1.25123	2.02152	8.42671	1.26135	8.08473	9.4	5	21.43	65.56	43.84	46.76	20.64	8.1
post-test	19	23.81	17.2	25.99	6.17	10.7957	0.326548	4.98725	12.3659	0.875532	2.33351	12.2859	1.78156	9.06638	8.4	4.5	19.05	69.66	55.16	35.04	16.35	9.83
post-test	19	20.79	12.37	31.67	3.44	6.65466	1.1413	6.54782	14.1671	1.32149	1.02313	8.84687	1.77541	10.2271	11.6	5.7	18.89	64.37	68.26	24.51	25.56	6.24
post-test	19	22.19	15.22	20.3	2.24	5.99596	1.24458	3.64587	14.7459	0.987562	1.15214	8.94491	1.24243	10.2629	8.6	3.7	19.12	45.19	58.91	34.72	33.92	10.43
post-test	19	20.53	14.09	24.13	2.21	5.09562	1.3658	4.29994	8.31421	1.91729	1.64788	7.09939	1.76576	9.2788	8.8	4.1	29.42	36.95	58.51	36.8	47.76	12.2
post-test	19	21.86	14.7	24.13	3.03	7.59562	0.986851	1.69947	3.76377	2.60902	1.6548	5.51829	1.87999	5.64903	6.1	1.9	23.44	55.03	45.81	45.5	29.06	9.41
post-test	19	22.22	16.2	25.48	2.64	3.64966	0	1.28165	9.1498	2.34579	2.65879	12.2848	0.98745	4.74745	5.8	2.7	26.78	72.44	27.89	62.89	15.2	4.26
post-test	19	24.09	9.62	26.72	3.44	5.86223	0.434964	1.20495	3.65064	1.98795	1.21547	11.1097	1.23457	4.15879	12.2	2.9	21	54.33	43.12	45.14	31.56	11.29
post-test	19	24.24	11.25	24.83	2.96	3.05962	1.06499	1.71414	6.49138	1.77334	1.08961	14.7549	0.879112	4.40469	6.8	2.1	28.27	45.74	61.1	31.4	42.05	8.22
post-test	19	17.52	15.74	19.94	4.28	6.5013	3.65151	8.57124	13.1642	1.25214	2.45364	2.98135	1.61793	3.85251	6.3	2.4	22.95	53.16	35.25	38.69	30.63	13.54
post-test	19	32.08	7.55	30.19	8.33	10.7966	1.59621	1.32727	4.69762	1.88505	0.564451	8.76597	1.32456	17.3995	11.2	3.5	26.17	49.56	47.42	20.74	39	7.3
post-test	19	31.65	11.47	25.71	6.24	9.16113	0.356132	1.75808	5.63212	0.875663	1.25552	9.55696	1.45878	19.1566	12.3	4.5	23.44	64.55	60.54	28.68	24.21	13.83
post-test	19	26.56	12.36	22.6	7.26	9.84514	0.754625	0.935679	4.93894	1.40839	2.02111	6.866	2.32549	15.2309	10.6	4.3	24.05	67.94	30.6	47.12	19.11	9.53
recovery	19	25.03	9.94	31.95	6.06	3.5533	2.03588	22.4067	13.6028	0.966664	3.93632	4.331	1.82356	12.5621	4.9	2.3	16.01	67.33	50.19	34.42	19.52	10.77
recovery	19	20.61	17.34	25.99	6.75	6.75092	0.54687	12.5071	17.455	0.935797	2.08262	8.59235	1.73269	11.1822	6.3	2	13.6	80.66	49.86	42.3	12.64	7.98
recovery	19	23.03	14.6	24.12	5.73	1.71215	0.98745	17.5895	17.5649	1.87512	4.21313	6.62327	2.45245	12.9621	5.6	2.4	22.91	77.52	46.9	46.23	5.61	13.35
recovery	19	23.93	16.55	28.78	7.11	10.0119	1.98751	16.5897	13.1151	2.48943	4.58876	5.67487	0.732958	10.9625	5.7	2.3	21.27	74.19	56.97	35.99	9.31	13.99
recovery	19	22.29	13.2	26.67	17.31	6.11002	0.326589	21.0666	14.6851	2.15413	4.58883	6.32155	2.45842	10.2652	5.2	2.1	21.61	79.92	62.13	32.72	8.48	11.77
recovery	19	24.47	14.57	26.46	10.35	2.55101	1.2549	4.03802	7.38975	1.94512	1.93666	3.08473	1.68947	16.2421	6.1	2.1	23.81	77.57	76.18	19.38	10.48	10.24
recovery	19	20.8	18.3	25.58	8.55	8.14001	0.365876	5.46897	3.00057	2.45879	2.78962	7.302	1.78597	16.4121	5.7	2.2	20.79	69.02	65.71	30.52	13.28	14.61
recovery	19	21.74	14.55	25.01	6.45	6.54101	1.4588	5.45491	8.51358	1.86155	2.40099	5.36548	1.66653	11.0502	4.3	1.4	28.22	59.39	62.59	32.4	21.38	17.62
recovery	19	23.63	8.02	17.07	8.67	8.95965	1.25488	3.286	3.16322	5.28496	3.20582	7.39784	2.28074	16.6723	5.5	3	18.68	75.59	58.43	35.98	9.83	8.99
recovery	19	23.49	12.53	19.65	11.52	1.59595	0.654789	2.75392	4.74587	7.39352	4.51471	10.5376	3.28952	14.2921	5.9	2.5	25.46	83.54	38.98	54.02	9.56	5.63
recovery	19	24.38	17.28	10.67	10.2	12.9492	2.36549	2.46667	2.63525	6.51886	5.18287	5.69171	3.50166	13.6821	6	1.9	20.16	63.19	51.65	38.62	23.43	10.76
recovery	19	22.32	14.57	26.16	12.63	6.95626	2.31548	4.93292	4.74587	5.93176	6.36829	13.8927	4.33733	9.26599	5.2	1.7	21.54	69.27	67.83	27.88	14.06	13.19
recovery	19	26.67	16.67	30	10.2	13.8021	4.87246	15.2548	14.2153	1.17717	1.92127	11.2584	1.08773	11.1949	4.5	1.6	13.22	59.08	59.67	18.57	29.89	10.08
recovery	19	31.35	13.51	32.7	8.94	12.9122	5.16961	5.20495	2.24626	6.2235	6.13557	9.26994	4.579	20.8104	6	2.5	20.86	73.59	72.77	22.74	11.87	15.49
recovery	19	25.36	13.57	30.48	11.42	15.1913	9.99166	4.64066	8.49058	5.488	5.20582	0.785166	7.22434	12.6965	6.8	3	18.95	68.28	47.76	37.56	13.39	16.5
recovery	19	23.63	12.33	31.17	1.47896	11.2951	1.5145	1.84994	2.36569	6.56286	2.14588	8.91631	0.658479	3.9516	5.2	2.1	26.54	64.69	65.58	26.62	20.11	10.92
pre-test	20	13.46	11.37	12.02	3.28	4.5498	2.45201	0.978748	2.36599	1.12563	1.74856	1.11162	2.65879	2.95873	4.6	2	35.52	56.22	60.44	33.7	29.25	9.57	189	85.2	11.6	9.9	75.3	55.1	56.3	201	162.6	1.07	181	190	213.2	16.7	56.1
pre-test	20	15.63	8.94	15.3	4.99	3.24483	0.987455	1.2459	3.6598	1.26548	2.36542	1.29689	0.98745	3.95873	5.3	2.2	29.41	74.4	48.58	44.88	10.15	12.5	160	56.4	7.3	4.1	52.3	38.3	58.2	182	98.7	1.11	153	168	147.9	17.3	50.9
pre-test	20	13.23	7.95	18.18	4.58	4.74587	2.65879	2.28365	8.14841	1.60904	4.30014	1.71414	2.07247	2.36548	6.6	1.6	33.54	71.32	39.59	49.29	17.76	8.95	189	85.2	11.6	9.9	75.3	55.1	60.6	179	162.1	1.06	146	164	217.5	16.7	54.2
pre-test	20	14.45	10.22	16.81	4.63	2.63525	1.02156	3.75022	4.57964	2.68907	1.20579	0.32155	0	2.65479	5.3	2.2	19.26	56.18	63.12	31.33	31.24	10.72	160	56.4	7.3	4.1	52.3	38.3	60.4	184	167.4	1.03	173	182	187.2	19.3	54.5
pre-test	20	19.96	10.28	16.81	5.2	4.74587	1.08961	1.32876	0	2.22458	1.93892	0.879112	0	1.68746	5.6	2.6	18	72.72	40.26	51.18	12.23	10.51	184	77.8	12.6	9.8	68	49.8	56	188	167.9	1.07	166	178	207.5	18.1	65.4
pre-test	20	17.17	11.47	17.56	4.25	1.63543	4.51471	2.28129	5.40527	1.35078	0.975666	1.95614	0	0.376758	7.5	1.7	27	72	41.87	48.1	14.8	9.91	189	85.2	11.6	9.9	75.3	55.1	61.1	175	135.9	1.1	156	171	179.3	16.8	60.4
pre-test	20	13.07	9.92	12.06	3.95	1.87457	4.71404	0.751167	6.24668	0.888158	2.14219	0.891524	0.55	2.36549	5.5	1.8	29.76	67.14	56.11	36.14	19.33	13.1	160	56.4	7.3	4.1	52.3	38.3	68.8	200	149.8	1.01	154	164	199.4	16.1	53.1
pre-test	20	11.4	10.59	11.68	2.79	2.01108	6.36829	1.28964	5.10005	0.889129	2.40099	1.39215	2.15488	2.66055	6.1	2.5	24.5	73.43	53.31	37.02	13.29	14.92	184	77.8	12.6	9.8	68	49.8	63.2	205	149	1.02	165	174	191.9	17.8	55.2
pre-test	20	21.27	9.92	19.05	3.71	0.169597	0.35852	1.78966	2.36545	1.32677	1.21459	1.52255	0.847555	2.63191	5.4	2.3	23.65	63.89	58.17	30.05	18.95	16.33	160	56.4	7.3	4.1	52.3	38.3	60.4	194	191.1	1.11	163	176	188.9	19.3	66.5
pre-test	20	19.61	11.49	18.29	8.27	0.956262	0.365479	1.20495	3.14687	1.58744	0.987455	2.64286	0.224338	1.15585	7.5	1.7	24.98	67.97	58.24	35.1	19.89	9.32	184	77.8	12.6	9.8	68	49.8	56	207	146.2	1.04	149	168	197.1	16.4	60.9
pre-test	20	20.25	15.82	12.66	4.71	2.32146	0.385136	1.75808	1.56681	1.62185	1.34651	1.78214	1.12544	2.3611	4.3	1.7	24.66	71.98	57.86	33.24	13.93	13.37	189	85.2	11.6	9.9	75.3	55.1	58.4	199	162.6	1.07	181	190	213.2	16.7	56.1
pre-test	20	28.66	18.9	25.61	8.11	3.25478	0.258135	1.78966	2.36545	1.32677	1.21459	0.258215	0.847555	2.36211	4.1	2.2	24.75	73.37	63.88	31.94	18.34	7.15	172	62.5	7.6	4.8	57.8	42.3	57.6	194	124.6	1.07	165	177	172.5	16.5	57.8
pre-test	20	22.55	14.96	26.77	5.26	2.32159	4.58714	2.00542	5.27714	2.13489	1.23646	0.987451	1.64556	2.58013	4.3	1.8	21.76	70.59	44.08	32.62	7.54	15.86	160	56.4	7.3	4.1	52.3	38.3	60.7	200	98.7	1.11	153	168	147.9	17.3	50.9
pre-test	20	22.16	10.05	22.61	3.36	1.58793	3.26935	1.11162	5.24491	1.98476	0.526488	1.65851	0.89826	0.749449	4.8	1.7	26.21	61.01	52.91	37.96	29.57	5.54	188	73.1	8.2	6	67.1	49.1	61.2	203	156.1	1.12	161	171	201.1	17.5	58.2
pre-test	20	28.18	15.16	21	2.3	2.35785	4.58751	1.20495	4.60112	1.67359	1.26488	1.54851	1.34666	2.3611	5.3	2.2	28.06	71.35	54.6	37.46	17.22	9.76	184	77.8	12.6	9.8	68	49.8	60.9	198	156.7	1.09	153	165	190.1	17.4	75.1
pre-test	20	22.35	10.29	29.41	6.19	2.36542	1.28737	1.67904	2.99939	1.54782	1.82481	1.25851	1.24555	1.2581	7.1	2.2	29.04	51.45	65.33	26.04	34.33	11.42	180	69.6	7.1	4.9	64.7	47.4	64.4	195	133.6	1.06	189	195	192.1	18.4	56.8
post-test	20	21.59	12.71	27.65	6.21	5.06588	0.326449	2.36649	1.3162	1.98746	1.98745	12.5487	2.98755	8.7935	11.4	3.7	37.94	48.97	53.34	38.48	39.93	9.76
post-test	20	20.18	11.25	28.18	5.83	7.66022	0.743609	0.180651	0.693172	2.65488	1.23659	10.1747	2.89746	10.5161	8.8	4.3	32.38	73.1	40.64	50.32	16.34	9.09
post-test	20	22.91	12.36	21.87	5.59	7.90523	0.879511	7.89153	10.6638	1.25543	1.24313	5.86773	1.98748	9.78439	10.9	3.9	29.11	65.13	35.28	52.9	24.08	7.36
post-test	20	23.82	11.33	21.98	3.28	12.5655	0.659748	8.6249	12.7364	1.47462	1.41351	10.7697	1.77755	13.8233	11.5	7.2	33.02	41.22	59.22	32.33	47.07	7.39
post-test	20	21.86	14.62	36.03	3.28	11.9978	1.32565	7.45666	15.6962	1.22314	2.44135	8.93178	1.68551	9.64342	8.4	4.6	21.36	70.69	37.02	55.96	16.66	11.41
post-test	20	21.88	12.56	22.36	1.99	22.4373	1.25875	3.24589	11.0855	0.987543	2.14812	6.19203	1.25855	11.402	12.4	4.1	29.56	74.66	43.63	44.63	14.64	10.43
post-test	20	21.52	11.25	24.49	4.18	9.1959	0.736311	4.05546	11.4929	1.24587	2.98135	5.86773	1.88525	7.00916	9.1	3.9	34.84	62.43	52.97	38.99	27.46	9.7
post-test	20	21.52	14.53	23.47	4.03	4.79562	1.59736	2.3687	12.2479	1.11188	1.05546	9.47714	1.47242	7.66558	9	4.2	31.48	62.13	44.43	40.08	24.55	9.39
post-test	20	21.99	8.97	24.49	1.68	9.15653	1.55092	1.03255	3.71531	1.53268	1.32457	11.0795	0.758821	2.88799	6.8	2.2	26.54	58.63	46.34	38.37	24.94	13.22
post-test	20	29.97	8.03	21.51	4.23	3.96262	1.24072	0.951997	3.24483	2.58744	1.02156	10.966	0.32155	4.0549	5.4	2	28.3	62.93	51.94	38.29	26.43	7.57
post-test	20	29.95	14.55	24.81	11.41	15.785	4.69521	0.73261	8.84867	1.15803	1.21423	6.8656	1.21544	13.7585	14.1	5.6	26.48	71.94	53.39	37.38	17.14	10.64
post-test	20	38.42	8.56	27.35	4.02	15.4895	4.26596	1.03255	3.71531	1.53268	1.32457	6.12666	0.758822	12.0655	10.9	4.8	30.72	63.77	57.53	36.45	24.9	7.43
post-test	20	28.46	16.15	19.23	4.76	19.8596	5.1661	1.83109	5.87467	2.13489	1.45632	6.96595	1.6846	18.5556	14.2	5.6	23.76	71.84	30.58	34.56	10.09	11.04
post-test	20	27.16	7.41	25.93	8.74	17.955	6.2537	1.71414	6.49138	1.77334	1.08961	5.75134	0.879112	15.9108	13.2	4.7	25.75	58.56	47.61	38.53	29.52	6.49
post-test	20	29.36	11.5	25.26	4.17	17.0647	4.15997	1.41778	6.37751	1.32677	1.05666	4.16597	1.45622	21.5562	10.2	3.9	29.07	65.53	43.99	43.83	22.2	7.35
post-test	20	35.38	9.85	24.46	3.76	9.89596	2.94114	2.19325	5.8423	1.97791	1.45888	4.85953	1.12584	22.8956	12.3	4.6	24.54	44.21	56.87	31.34	20.93	5.65
recovery	20	25.19	16.54	22.07	11.55	2.34916	1.55092	0.123259	12.0657	2.62548	1.65487	9.36154	3.26588	12.3367	4.9	1.7	29.56	64.65	63.58	30.87	19.36	12.21
recovery	20	25.53	16.21	22.22	22.5	5.35691	0.350376	15.2548	14.2153	1.17717	1.92127	15.3445	1.08773	13.7479	5.8	2.5	27.61	75.23	50.22	42.37	7.91	13.96
recovery	20	23.53	10.24	24.3	18.51	3.39115	1.32549	12.6648	16.1494	1.87515	2.55867	4.36931	2.09234	12.4515	6.8	1.8	33.26	75.5	50.94	39.86	7.48	13.17
recovery	20	22.28	11.55	29.7	12.57	3.52091	0.34587	12.5788	14.151	1.33767	2.00217	2.2736	0.98386	12.3323	7.2	3.2	14.26	60.1	61.84	32.09	22.8	12.54
recovery	20	24.32	15.74	31.68	14.34	5.26146	0.65879	21.9746	12.7861	1.13275	3.78154	6.88189	0.903368	9.86265	5.2	1.6	24.62	78.72	49.59	45.98	3.73	13.88
recovery	20	23.16	16.26	15.62	5.25	10.8051	1.22456	20.3655	15.2452	1.64451	3.64777	5.95009	2.66514	11.7613	6.5	1.8	31.89	77.89	51.41	41.59	5.24	14.25
recovery	20	23.6	14.87	27.42	14.49	8.3332	2.65487	5.54391	4.60148	1.11805	2.40099	4.21388	1.45716	19.8521	5.4	2	32.62	68.09	60.06	33.72	17.09	11.86
recovery	20	24.21	16.57	19	21.18	10.2921	0.434964	5.02619	7.29126	1.79348	2.45879	2.23051	1.68953	17.6501	5.9	2.5	26.51	76.08	53.54	35.75	9.82	13.11
recovery	20	22.08	16.68	17.12	9.39	0.959626	1.47896	2.63904	2.28054	4.99467	3.02813	12.5054	4.5709	15.3811	4.3	2.1	10.11	69.24	59.71	28.71	11.39	17.42
recovery	20	22.73	16.25	17.4	8.22	3.6946	1.25488	3.25718	2.63525	5.58958	4.71404	10.0946	4.55968	8.61983	3.7	1.6	21.54	77.53	57.49	31.86	10.87	11.16
recovery	20	43.2	11.24	33.73	14.88	7.94166	5.95161	2.19325	1.96773	4.63185	4.51471	3.65695	2.36546	13.1462	4	1.5	20.43	81.74	66.23	29.22	8.73	8.25
recovery	20	38.2	10.49	29.21	14.3	9.19461	0.395162	2.63904	2.28054	4.99467	3.02813	6.14616	4.5709	14.1846	4.4	1.4	18.75	72.59	45.04	34.24	9.07	16.89
recovery	20	37.16	11.94	26.58	13.52	15.2944	9.22952	2.17883	3.56972	5.06876	2.34569	1.26992	5.52573	13.5617	5.8	2.1	13.93	69.49	57.85	34.92	19.88	8.1
recovery	20	30.94	12.46	32.64	10.41	12.9417	8.16416	4.93292	4.74587	5.93176	6.36829	2.36964	4.33733	10.0371	6.7	1.7	21.72	71.69	58.77	35	11.91	12.52
recovery	20	28.88	10.11	32.02	9.3	9.4116	7.94146	2.68479	4.33178	2.159	4.2588	2.62692	3.26159	12.3952	5.1	2.5	19.03	63.11	67.44	26.89	21.13	12.68
recovery	20	31.3	11.59	26.38	9.83	9.19966	5.66194	4.552	3.34881	8.25159	5.27841	2.36595	2.98756	12.0666	8.1	3.1	12.57	59.03	56.06	34.91	16.3	18.56
